# Supplementary material for: The Relationship between Physical Activity and Long COVID: A Cross-Sectional Study
Source: Int J Environ Res Public Health. 2022 Apr 22;19(9):5093. doi: 10.3390/ijerph19095093 (PMC9105041; doi:10.3390/ijerph19095093)
Supplement: Supplementary file 1 [file ijerph-19-05093-s001.zip]

Archive with 2 entries (2 files):
- Online survey supp file_V2.pdf
- PA_and_LC_supplemental_material_V2_20.4.22.pdf
